# Supplementary material for: Gene Expression Profile in Similar Tissues Using Transcriptome Sequencing Data of Whole-Body Horse Skeletal Muscle
Source: Genes (Basel). 2020 Nov 17;11(11):1359. doi: 10.3390/genes11111359 (PMC7698552; doi:10.3390/genes11111359)
Supplement: Supplementary file 1 [file genes-11-01359-s001.zip › genes-975837-supplementary/Table S3.xlsx]

## Sheet: A1 vs A3
down-regulated DEGs in A1 vs A3
GO biological process	the number of genes	fold Enrichment	FDR
positive regulation of granulocyte macrophage colony-stimulating factor biosynthetic process (GO:0045425)	2	69.04	0.0342
positive regulation of interleukin-4 biosynthetic process (GO:0045404)	2	69.04	0.0342
positive regulation of hematopoietic stem cell migration (GO:2000473)	2	69.04	0.0341
regulation of astrocyte chemotaxis (GO:2000458)	2	69.04	0.034
positive regulation of macrophage migration inhibitory factor signaling pathway (GO:2000448)	2	69.04	0.0339
T cell activation via T cell receptor contact with antigen bound to MHC molecule on antigen presenting cell (GO:0002291)	3	51.78	0.00383
interleukin-3-mediated signaling pathway (GO:0038156)	3	51.78	0.00382
positive thymic T cell selection (GO:0045059)	7	43.94	3.21e-07
lymphocyte aggregation (GO:0071593)	3	41.43	0.00577
positive regulation of interleukin-2 biosynthetic process (GO:0045086)	8	39.45	4.93e-08
interleukin-2-mediated signaling pathway (GO:0038110)	6	37.66	6.61e-06
negative thymic T cell selection (GO:0045060)	6	37.66	6.58e-06
membrane raft distribution (GO:0031580)	3	34.52	0.00815
T-helper 17 cell lineage commitment (GO:0072540)	3	34.52	0.00813
positive regulation of gamma-delta T cell differentiation (GO:0045588)	3	29.59	0.0109
T cell chemotaxis (GO:0010818)	6	29.59	1.76e-05
positive regulation of interleukin-12 biosynthetic process (GO:0045084)	3	25.89	0.0142
regulation of neutrophil degranulation (GO:0043313)	3	25.89	0.0142
regulation of cell-cell adhesion mediated by integrin (GO:0033632)	4	25.11	0.0021
immunological synapse formation (GO:0001771)	4	23.01	0.00271
positive regulation of alpha-beta T cell proliferation (GO:0046641)	7	23.01	7.7e-06
dendritic cell chemotaxis (GO:0002407)	6	23.01	5.6e-05
positive regulation of isomerase activity (GO:0010912)	3	23.01	0.0181
interleukin-15-mediated signaling pathway (GO:0035723)	4	21.24	0.00341
positive regulation of monocyte chemotaxis (GO:0090026)	6	19.73	0.000112
regulation of dendritic cell antigen processing and presentation (GO:0002604)	3	18.83	0.028
interleukin-2 production (GO:0032623)	3	18.83	0.0279
synapse pruning (GO:0098883)	3	18.83	0.0278
positive regulation of interleukin-8 biosynthetic process (GO:0045416)	4	18.41	0.0051
I-kappaB phosphorylation (GO:0007252)	3	17.26	0.0334
regulation of humoral immune response mediated by circulating immunoglobulin (GO:0002923)	3	17.26	0.0332
positive regulation of cell adhesion mediated by integrin (GO:0033630)	5	16.44	0.00133
mast cell degranulation (GO:0043303)	4	16.25	0.00737
positive regulation of B cell differentiation (GO:0045579)	3	15.93	0.039
macrophage differentiation (GO:0030225)	6	15.93	0.00029
negative regulation of interleukin-12 production (GO:0032695)	4	15.34	0.00863
T cell costimulation (GO:0031295)	12	15.34	1.81e-08
microglial cell activation (GO:0001774)	7	15.1	7.37e-05
myeloid dendritic cell differentiation (GO:0043011)	4	14.54	0.0101
positive regulation of macrophage chemotaxis (GO:0010759)	4	14.54	0.01
regulation of defense response to virus by virus (GO:0050690)	6	14.28	0.000458
toll-like receptor 4 signaling pathway (GO:0034142)	4	13.81	0.0116
positive regulation of superoxide anion generation (GO:0032930)	4	13.81	0.0116
negative regulation of T cell apoptotic process (GO:0070233)	4	13.81	0.0116
peptidyl-tyrosine autophosphorylation (GO:0038083)	7	13.43	0.000139
positive regulation of T cell migration (GO:2000406)	6	13.36	0.000623
respiratory burst (GO:0045730)	4	13.15	0.0133
regulation of establishment of cell polarity (GO:2000114)	4	12.55	0.0152
positive regulation of antigen receptor-mediated signaling pathway (GO:0050857)	4	12.01	0.0174
cellular extravasation (GO:0045123)	7	11.51	0.000308
positive regulation of B cell proliferation (GO:0030890)	7	11.51	0.000307
defense response to protozoan (GO:0042832)	4	11.05	0.0225
neutrophil chemotaxis (GO:0030593)	12	10.9	4.44e-07
positive regulation of interleukin-10 production (GO:0032733)	6	10.62	0.00178
regulation of lymphocyte chemotaxis (GO:1901623)	4	10.62	0.0251
positive regulation of neutrophil chemotaxis (GO:0090023)	4	10.62	0.0251
MyD88-dependent toll-like receptor signaling pathway (GO:0002755)	5	10.46	0.00722
positive regulation of interferon-beta production (GO:0032728)	5	10.15	0.00802
positive regulation of interferon-gamma production (GO:0032729)	10	10.01	1.28e-05
lipopolysaccharide-mediated signaling pathway (GO:0031663)	5	9.86	0.00887
response to lipoprotein particle (GO:0055094)	4	9.86	0.0314
regulation of T-helper 1 type immune response (GO:0002825)	4	9.86	0.0313
integrin-mediated signaling pathway (GO:0007229)	14	9.67	1.07e-07
cellular response to interleukin-4 (GO:0071353)	4	9.52	0.0339
positive regulation of CD4-positive, alpha-beta T cell differentiation (GO:0043372)	4	9.52	0.0339
platelet aggregation (GO:0070527)	6	9.41	0.00311
negative regulation of leukocyte mediated immunity (GO:0002704)	7	9.29	0.000957
cellular response to lipoprotein particle stimulus (GO:0071402)	4	9.21	0.0377
cellular defense response (GO:0006968)	7	9.12	0.00106
regulation of lymphocyte proliferation (GO:0050670)	29	9.02	1.08e-15
activation of phospholipase C activity (GO:0007202)	4	8.91	0.0414
regulation of interferon-alpha production (GO:0032647)	4	8.91	0.0413
regulation of mast cell degranulation (GO:0043304)	4	8.91	0.0413
natural killer cell activation (GO:0030101)	7	8.79	0.00128
actin filament polymerization (GO:0030041)	4	8.63	0.0453
regulation of actin cytoskeleton reorganization (GO:2000249)	5	8.42	0.0155
positive regulation of phagocytosis (GO:0050766)	8	8.37	0.000516
positive regulation of chemokine production (GO:0032722)	7	7.92	0.0022
B cell receptor signaling pathway (GO:0050853)	15	7.91	3.01e-07
positive regulation of cell killing (GO:0031343)	8	7.78	0.000808
positive regulation of tumor necrosis factor production (GO:0032760)	10	7.76	9.46e-05
lymphocyte homeostasis (GO:0002260)	6	7.67	0.0077
negative regulation of adaptive immune response (GO:0002820)	5	7.19	0.0279
hematopoietic progenitor cell differentiation (GO:0002244)	10	7.12	0.000182
antigen processing and presentation of exogenous peptide antigen via MHC class II (GO:0019886)	10	7.05	0.000196
chemokine-mediated signaling pathway (GO:0070098)	8	6.99	0.00153
phagocytosis, engulfment (GO:0006911)	13	6.85	1.13e-05
vascular endothelial growth factor receptor signaling pathway (GO:0048010)	7	6.81	0.00484
Fc receptor mediated stimulatory signaling pathway (GO:0002431)	13	6.5	1.81e-05
T cell receptor signaling pathway (GO:0050852)	16	6.07	2.36e-06
regulation of toll-like receptor signaling pathway (GO:0034121)	6	6	0.022
lymphocyte proliferation (GO:0046651)	7	5.89	0.00995
regulation of release of sequestered calcium ion into cytosol (GO:0051279)	7	5.75	0.0111
interferon-gamma-mediated signaling pathway (GO:0060333)	6	5.75	0.0263
positive regulation of interleukin-6 production (GO:0032755)	8	5.69	0.00508
response to type I interferon (GO:0034340)	6	5.6	0.0294
regulation of cytokine production involved in immune response (GO:0002718)	7	5.43	0.0146
negative regulation of leukocyte differentiation (GO:1902106)	8	5.31	0.00757
negative regulation of T cell activation (GO:0050868)	9	5.31	0.00343
defense response to Gram-positive bacterium (GO:0050830)	8	5.21	0.00835
positive regulation of adaptive immune response based on somatic recombination of immune receptors built from immunoglobulin superfamily domains (GO:0002824)	8	5.21	0.00832
cellular response to mechanical stimulus (GO:0071260)	6	5.11	0.0422
regulation of myeloid leukocyte differentiation (GO:0002761)	9	5.05	0.00468
B cell differentiation (GO:0030183)	8	5.02	0.0101
regulation of calcium-mediated signaling (GO:0050848)	7	4.88	0.025
Fc-epsilon receptor signaling pathway (GO:0038095)	12	4.79	0.000712
positive regulation of cytokine secretion (GO:0050715)	10	4.73	0.00345
neutrophil degranulation (GO:0043312)	33	4.73	9.34e-11
regulation of complement activation (GO:0030449)	8	4.72	0.0141
positive regulation of production of molecular mediator of immune response (GO:0002702)	7	4.65	0.0316
regulation of receptor signaling pathway via JAK-STAT (GO:0046425)	9	4.64	0.00794
positive regulation of lymphocyte mediated immunity (GO:0002708)	7	4.56	0.034
regulation of NIK/NF-kappaB signaling (GO:1901222)	7	4.43	0.0388
positive regulation of inflammatory response (GO:0050729)	9	4.32	0.0121
response to ethanol (GO:0045471)	8	4.28	0.0245
modulation of process of other organism (GO:0035821)	8	4.28	0.0245
positive regulation of protein kinase B signaling (GO:0051897)	10	4.06	0.00963
small GTPase mediated signal transduction (GO:0007264)	15	3.98	0.000525
positive regulation of ERK1 and ERK2 cascade (GO:0070374)	12	3.96	0.00345
positive regulation of peptidyl-tyrosine phosphorylation (GO:0050731)	11	3.91	0.00686
regulation of cell shape (GO:0008360)	9	3.91	0.0221
complement activation, classical pathway (GO:0006958)	9	3.86	0.0238
positive regulation of GTPase activity (GO:0043547)	23	3.85	6.3e-06
regulation of small GTPase mediated signal transduction (GO:0051056)	18	3.8	0.000155
regulation of cysteine-type endopeptidase activity involved in apoptotic process (GO:0043281)	12	3.78	0.00498
cell-substrate adhesion (GO:0031589)	10	3.73	0.0164
receptor-mediated endocytosis (GO:0006898)	13	3.66	0.00371
positive regulation of cytosolic calcium ion concentration (GO:0007204)	15	3.62	0.00138
positive regulation of innate immune response (GO:0045089)	11	3.58	0.0126
regulation of actin filament length (GO:0030832)	10	3.58	0.0219
regulation of actin filament polymerization (GO:0030833)	9	3.53	0.0389
nuclear chromosome segregation (GO:0098813)	10	3.15	0.0472
regulation of I-kappaB kinase/NF-kappaB signaling (GO:0043122)	11	3.04	0.0387
response to virus (GO:0009615)	12	2.88	0.0375
MAPK cascade (GO:0000165)	15	2.81	0.0144
regulation of neuron death (GO:1901214)	13	2.8	0.0319
positive regulation of apoptotic process (GO:0043065)	26	2.75	0.00029
apoptotic process (GO:0006915)	35	2.66	1.76e-05
negative regulation of response to external stimulus (GO:0032102)	19	2.33	0.0284
RNA processing (GO:0006396)	2	0.15	0.0101

## Sheet: A2 vs A3
down-regulated DEGs in A2 vs A3
GO biological process	the number of genes	fold Enrichment	FDR
membrane raft polarization (GO:0001766)	2	70.92	0.0378
cellular response to L-glutamine (GO:1904845)	2	70.92	0.0377
natural killer cell chemotaxis (GO:0035747)	2	70.92	0.0375
positive thymic T cell selection (GO:0045059)	6	58.03	1.26e-06
neutrophil extravasation (GO:0072672)	3	53.19	0.00419
negative thymic T cell selection (GO:0045060)	5	48.36	3.44e-05
respiratory burst involved in defense response (GO:0002679)	3	45.59	0.00572
positive regulation of interleukin-2 biosynthetic process (GO:0045086)	4	30.4	0.00156
interleukin-2-mediated signaling pathway (GO:0038110)	3	29.01	0.0142
immunological synapse formation (GO:0001771)	3	26.6	0.017
interleukin-15-mediated signaling pathway (GO:0035723)	3	24.55	0.0201
canonical glycolysis (GO:0061621)	6	23.64	6.32e-05
T cell chemotaxis (GO:0010818)	3	22.8	0.0236
negative regulation of T cell apoptotic process (GO:0070233)	4	21.28	0.00433
positive regulation of alpha-beta T cell proliferation (GO:0046641)	4	20.26	0.0051
mast cell activation (GO:0045576)	4	19.34	0.00577
positive regulation of interleukin-4 production (GO:0032753)	4	18.5	0.00654
interleukin-7-mediated signaling pathway (GO:0038111)	3	16.8	0.0456
leukocyte cell-cell adhesion (GO:0007159)	8	15.2	1.9e-05
peptidyl-tyrosine autophosphorylation (GO:0038083)	5	14.78	0.00271
regulation of defense response to virus by virus (GO:0050690)	4	14.67	0.0132
natural killer cell activation (GO:0030101)	7	13.54	0.000174
T cell homeostasis (GO:0043029)	4	12.16	0.0225
heterotypic cell-cell adhesion (GO:0034113)	4	11.82	0.0245
gluconeogenesis (GO:0006094)	5	11.56	0.00663
T cell proliferation (GO:0042098)	4	11.5	0.0265
neutrophil chemotaxis (GO:0030593)	8	11.2	0.000121
B cell receptor signaling pathway (GO:0050853)	13	10.56	2.16e-07
regulation of granulocyte chemotaxis (GO:0071622)	5	10.43	0.00997
positive regulation of B cell proliferation (GO:0030890)	4	10.13	0.0384
B cell proliferation (GO:0042100)	4	10.13	0.0383
T cell costimulation (GO:0031295)	5	9.85	0.0123
T cell activation involved in immune response (GO:0002286)	6	9.82	0.00352
antigen processing and presentation of exogenous peptide antigen via MHC class II (GO:0019886)	9	9.77	7.99e-05
positive regulation of phagocytosis (GO:0050766)	6	9.67	0.0038
calcium ion transmembrane import into cytosol (GO:0097553)	5	8.44	0.0211
regulation of alpha-beta T cell differentiation (GO:0046637)	5	8.44	0.0211
positive regulation of T cell differentiation (GO:0045582)	7	8.18	0.00265
phagocytosis, engulfment (GO:0006911)	10	8.12	9.15e-05
alpha-beta T cell activation (GO:0046631)	5	7.94	0.0265
antigen processing and presentation of exogenous peptide antigen via MHC class I (GO:0042590)	6	7.88	0.00954
positive regulation of interferon-gamma production (GO:0032729)	5	7.71	0.0293
T cell receptor signaling pathway (GO:0050852)	13	7.6	5.96e-06
integrin-mediated signaling pathway (GO:0007229)	7	7.45	0.00423
toll-like receptor signaling pathway (GO:0002224)	7	7.45	0.00421
positive regulation of tumor necrosis factor production (GO:0032760)	6	7.17	0.0141
regulation of leukocyte mediated cytotoxicity (GO:0001910)	5	7	0.0416
platelet activation (GO:0030168)	9	6.99	0.000798
defense response to Gram-negative bacterium (GO:0050829)	6	6.94	0.0161
positive regulation of leukocyte chemotaxis (GO:0002690)	6	6.51	0.0211
myeloid leukocyte differentiation (GO:0002573)	7	6.01	0.0127
regulation of interleukin-6 production (GO:0032675)	8	5.87	0.00589
modulation of process of other organism involved in symbiotic interaction (GO:0051817)	6	5.7	0.0375
Fc receptor mediated stimulatory signaling pathway (GO:0002431)	7	5.4	0.021
Fc-gamma receptor signaling pathway (GO:0038094)	7	5.36	0.0216
regulation of cell shape (GO:0008360)	8	5.35	0.0101
positive regulation of protein kinase B signaling (GO:0051897)	8	5.01	0.0143
Fc-epsilon receptor signaling pathway (GO:0038095)	8	4.92	0.0157
regulation of lymphocyte mediated immunity (GO:0002706)	7	4.84	0.0358
complement activation, classical pathway (GO:0006958)	7	4.63	0.0437
cytokine production (GO:0001816)	7	4.6	0.045
cellular response to interferon-gamma (GO:0071346)	7	4.54	0.0479
positive regulation of innate immune response (GO:0045089)	9	4.52	0.013
neutrophil degranulation (GO:0043312)	19	4.19	3.23e-05
positive regulation of GTPase activity (GO:0043547)	16	4.13	0.000263
muscle system process (GO:0003012)	11	3.97	0.00863
inflammatory response (GO:0006954)	19	3.94	7.06e-05
regulation of small GTPase mediated signal transduction (GO:0051056)	12	3.9	0.00537
regulation of peptidyl-tyrosine phosphorylation (GO:0050730)	9	3.73	0.0394
response to lipopolysaccharide (GO:0032496)	11	3.67	0.0147
actin filament organization (GO:0007015)	9	3.59	0.0492
transmembrane receptor protein tyrosine kinase signaling pathway (GO:0007169)	16	3.24	0.00345
regulation of endopeptidase activity (GO:0052548)	12	3	0.0374
negative regulation of immune system process (GO:0002683)	17	2.89	0.00671
regulation of inflammatory response (GO:0050727)	14	2.74	0.0344
apoptotic process (GO:0006915)	20	2.34	0.0272
RNA processing (GO:0006396)	0	< 0.01	0.0152

## Sheet: B2 vs B3
down-regulated DEGs in B2 vs B3
GO biological process	the number of genes	fold Enrichment	FDR
positive regulation of fast-twitch skeletal muscle fiber contraction (GO:0031448)	2	> 100	0.0129
regulation of heart rate by chemical signal (GO:0003062)	2	97.89	0.0477
glycerol biosynthetic process (GO:0006114)	2	97.89	0.0473
negative regulation of relaxation of muscle (GO:1901078)	2	97.89	0.0468
canonical glycolysis (GO:0061621)	8	87.02	5.84e-10
glucose catabolic process (GO:0006007)	8	75.79	8.81e-10
2-oxoglutarate metabolic process (GO:0006103)	3	51.83	0.0086
glycogen biosynthetic process (GO:0005978)	3	40.05	0.0148
muscle filament sliding (GO:0030049)	5	38.64	8.75e-05
gluconeogenesis (GO:0006094)	6	38.31	6.94e-06
aspartate family amino acid catabolic process (GO:0009068)	3	38.31	0.0162
skeletal muscle contraction (GO:0003009)	3	27.53	0.0362
skeletal muscle tissue regeneration (GO:0043403)	3	24.47	0.0481
neural nucleus development (GO:0048857)	4	17.8	0.0164
muscle cell development (GO:0055001)	5	10.06	0.0279
response to hexose (GO:0009746)	5	9.99	0.0285
aging (GO:0007568)	8	8.42	0.00131
cellular response to external stimulus (GO:0071496)	7	5.96	0.0312
response to nutrient levels (GO:0031667)	9	5.38	0.00944
response to organonitrogen compound (GO:0010243)	13	3.78	0.00754
